# Supplementary material for: Bypass of Methoxyamine-Adducted Abasic Sites by Eukaryotic Translesion DNA Polymerases
Source: Int J Mol Sci. 2025 Jan 14;26(2):642. doi: 10.3390/ijms26020642 (PMC11766430; doi:10.3390/ijms26020642)
Supplement: Supplementary file 1 [file ijms-26-00642-s001.zip]

Archive with 1 entries (1 files):
- ijms-3402661-supplementary.pdf
